# Supplementary material for: Effect of Genetic Variants on Rosuvastatin Pharmacokinetics in Healthy Volunteers: Involvement of ABCG2, SLCO1B1 and NAT2
Source: Int J Mol Sci. 2024 Dec 30;26(1):260. doi: 10.3390/ijms26010260 (PMC11720188; doi:10.3390/ijms26010260)
Supplement: Supplementary file 1 [file ijms-26-00260-s001.zip]

Archive with 1 entries (1 files):
- ijms-3367514-supplementary.pdf
